# Supplementary material for: A Novel Secreted Protein-Related Gene Signature Predicts Overall Survival and Is Associated With Tumor Immunity in Patients With Lung Adenocarcinoma
Source: Front Oncol. 2022 Jun 3;12:870328. doi: 10.3389/fonc.2022.870328 (PMC9204015; doi:10.3389/fonc.2022.870328)
Supplement: Supplementary file 12 [file Table_1.xlsx]

## Sheet: Sheet1
SYMBOL
TFPI
MMP25
FLT4
F7
TNFRSF1A
IL4R
CPB2
F11
SERPIND1
MMP9
F9
TNFSF13B
FLT1
PLAT
MET
SERPINE1
C5
CCL2
VWF
IL23A
IFNG
IL17A
VEGFA
GHR
IL12B
IL5
BCHE
FN1
IL1R1
PROC
LEPR
F3
SERPINC1
PGF
TEK
TNFSF11
PLG
PLAU
F13A1
IL1B
C3
F10
ACE2
F12
ANXA1
IL6
REN
EGFR
IFNAR2
C1R
ACE
FCGR3B
CARTPT
KLKB1
PCSK9
FGA
FGB
VEGFB
LPL
F2
C1S
PROS1
F8
PLA2G2A
ELANE
CSF2RA
F5
FCGR3A
C4B
TNF
BGLAP
C4A
CFH
FUCA2
SEMA3F
THSD7A
PON1
TAC1
CX3CL1
CCL26
PGLYRP1
IL32
MASP2
SEMA3G
MAN2B2
CD6
ACPP
XYLT2
IGF1
HGF
C8B
FAS
RNASET2
TNFRSF1B
GRN
VCAN
C6
ADAM28
GUCA2B
CP
UTS2
FSTL4
ITIH4
ITIH1
CHI3L2
GAL
TGFBR3
SCT
NUCB2
VASH1
SPP2
TFRC
CD5L
ST6GAL1
MYDGF
CST7
FAP
EDN1
AFM
CFHR2
CXCL2
AFP
C1QTNF3
PIBF1
APOB
FCN1
PILRA
CETP
ATRN
LYZ
FETUB
THPO
TF
APOH
ANGPT2
CMA1
TGFB2
ADA2
VNN3
IL11
MLN
PCSK5
IGFALS
OSM
PLA2G3
LGALS1
CCDC134
PDGFB
APOL4
APOL1
GZMH
GZMB
SERPINA4
PLTP
CD40
BMP7
AVP
ANGPT4
OXT
BPI
CST3
ASIP
LIPG
PCSK1N
CD40LG
TIMP1
ITIH6
SRPX2
CCL22
CCL17
CRISPLD2
PRSS33
XYLT1
CPQ
IL7
FGL1
NUCB1
LHB
CGB3
AMH
RETN
FCER2
IL4I1
GPI
EBI3
TGFB1
FGF21
HAMP
NAMPT
PON3
PON2
PTN
CCL24
NPTX2
RARRES2
AMBP
RLN2
RLN1
PTGDS
CXCL12
SPOCK2
CSF3
LGALS3BP
CCL7
CCL8
CCL1
PPY
VTN
PF4V1
IL2
SOD3
HGFAC
HPX
FOLR1
FOLR3
APOA5
APOA4
APOC3
MDK
CALCA
ART4
MGP
IL26
IL17F
GPLD1
CUTA
PTK7
LY86
C7
HBEGF
GZMK
SPARC
IL4
PCDH12
C9
KNG1
HRG
HYAL1
IL1A
CCL20
POMC
GCG
IGFBP2
IGFBP5
GNLY
IL1R2
IL1RL1
QPCT
SDC1
GPX7
ANGPTL1
CFHR3
BMP8B
SLAMF1
FASLG
CTSD
COLEC11
APOA1
TTR
C1orf54
SPP1
FGF23
C2orf40
NPC2
TGFB3
CPN1
INSL6
INSL4
IFNA6
IFNA8
TGFBI
CLU
NPPB
SCPEP1
IAPP
A1BG
TNFSF10
COPA
NPY
INHBA
ADGRE5
ITIH5
SERPINA7
TNFAIP6
PLA2G12A
C4BPA
C4BPB
INHA
PI3
SLPI
SDC4
EDN3
IL17C
CXCL6
EREG
BMP4
PLGLB2
IL37
TNFSF14
GNRH2
BMP2
GDF5
PROZ
CFP
PZP
EDN2
MASP1
IL22
IL17B
FGL2
SPINK2
ADM2
IGLL1
VGF
SHBG
LBP
ANGPTL8
APOE
APOC1
GDF1
EPO
GDF15
SMPDL3B
ANGPTL6
PYY
CCL25
ADGRE3
FSHB
LGALS3
SERPINF1
JCHAIN
CRP
APCS
ANGPTL3
CHI3L1
CHIT1
KL
C1QTNF6
TSHB
SAA2
IL6ST
FST
CFHR4
CFHR5
GRP
IL15RA
SPX
TCN1
CGA
GDF11
PRADC1
AGT
AOAH
GH2
CSH1
IL10
IL36G
IL1RN
IL36A
IL36RN
IL36B
IL1F10
ANGPTL2
NOV
IL33
CCL21
IFNA21
IGFBPL1
FGFBP2
IL18BP
SORL1
RBP4
PLA2G12B
OIT3
IL21
CXCL9
C1RL
INHBE
SERPINA10
MFGE8
CLEC18B
IGFBP4
IL19
FCN3
PROK1
CREG1
XCL1
XCL2
F13B
FCRL5
C1orf56
VASH2
S100A8
UCN2
MANF
AHSG
GC
PDGFC
GZMA
CRHBP
TSLP
CXCL14
LECT2
IL9
C1QTNF2
PLA2G7
SCUBE3
RSPO3
VIP
IGFBP3
IGFBP1
GNRH1
CRH
IFNA5
IFNA16
IFNK
GSN
HABP2
ADM
SAA4
SERPING1
SOGA1
GPHA2
CTF1
VEGFC
PRSS23
IL18
FAM177A1
CCDC3
ITIH2
CCL28
PTH
SPOCK1
LGI2
BMP6
PLA2R1
C16orf89
ANGPT1
LY96
CXCL13
GDF6
NODAL
SST
GHRL
C8A
NRG1
CLEC18A
CLEC18C
IL34
NRG2
APOA2
C1QC
GIP
SCUBE1
RSPRY1
SPON2
CPAMD8
TFF3
ADAMTS13
FCN2
TOR2A
AZGP1
PGLYRP2
SCGB3A1
HCRT
EMC10
CXCL16
TNFSF13
ITIH3
FGF19
PKDCC
IL20
IL24
FCMR
INHBB
C1QTNF7
BMP10
S100A9
S100A12
TGFA
NPPC
NAXE
PROK2
FSTL1
IGFBP7
RETNLB
ALB
PTX3
DNASE1L3
CXCL3
CXCL5
PPBP
PF4
CXCL1
CPA3
UCN
CLEC3B
LIPH
AIMP1
CAMP
IL15
EDIL3
AGGF1
ESM1
ERAP1
ERAP2
IL3
CSF2
LEAP2
IL22RA2
PI16
CTSB
DEFA4
VEGFD
FOLR2
MBL2
HTRA1
LIPC
JAM3
IL25
SPINT1
FBN1
C2
SMPD1
PPIB
SCG5
GREM1
IGF2
SERPINF2
ANGPTL4
IGFBP6
LTBP3
PNOC
IL12A
ENHO
LGALS9
DHRSX
CCDC126
IL13
EFNA1
CXCL10
CXCL11
RNASE2
RNASE3
RNASE6
CXCL8
CT55
BTD
SERPINA9
SERPINA6
CRTAP
CD14
MZB1
PDGFD
NRTN
RLN3
LRG1
FGG
IFNB1
SCG2
CCL11
PRL
AZU1
TPSAB1
IL16
INSL5
IL17D
CTSW
SMPDL3A
CCL19
C1QB
C1QA
SAA1
MST1
C1QTNF1
KLK15
LEP
BTC
ABO
INHBC
NPPA
APOF
SCUBE2
CLCF1
CALCB
A2M
TAC4
WDR25
BDNF
METRNL
C8G
IFNW1
CD163
SVBP
UCN3
ERFE
CPN2
GPHB5
ITLN1
GREM2
ADIPOQ
CCL13
TNFSF15
IFNL1
IGIP
ANXA2
VMO1
GAS6
PLGLB1
PMCH
BMP8A
NOG
IFNL2
FAM3B
NPW
C1QTNF12
CRELD2
GDF3
CSF1
COLEC10
NELL2
RNLS
APOO
IFNE
C6orf120
PRSS57
TCN2
HYAL3
IFNA10
TNFRSF18
SERPINA11
CCK
ENTPD5
LILRA5
ISG15
C17orf99
IFNA2
SERPINA5
CGB5
APOD
VSTM1
CXCL17
IL1RAP
SERPINA3
PPIA
CD55
PRTN3
METTL9
IFNL3
SERPINA1
TPSB2
IL27
GUCA2A
PDGFA
GZMM
ENTPD6
NMB
CFD
IFNA1
LPA
CSHL1
APOM
HLA-G
IL31
ADGRG1
CFI
COLQ
GPX3
CGB8
CSH2
LCAT
CCL27
IFNA7
ANG
CKLF
HMSD
C1QTNF5
ERVMER34-1
LTA
IFNA14
ORM2
ORM1
SPINK8
MTRNR2L4
IFNA13
PINLYP
IFNA17
APOC2
IFNA4
TNFSF12
LILRA2
C1QTNF9
MIF
EFNA4
C4orf48
TNFRSF6B
CFB
CFHR1
INSL3
SELENOP
INS
IGLL5
MTRNR2L8
MTRNR2L10
MTRNR2L1
HP
RNASE4
GH1
HPR
MIA
SPON1
GDF2
NOTCH2NL
APOC4
CGB1
MTRNR2L12
MTRNR2L11
MTRNR2L6
CCL5
CCL23
AC233755.1
CCL16
CCL4
CCL18
CCL15
CCL4L2
CCL3L1
CCL14
BX248415.1
CCL3
