# Supplementary material for: A Novel Secreted Protein-Related Gene Signature Predicts Overall Survival and Is Associated With Tumor Immunity in Patients With Lung Adenocarcinoma
Source: Front Oncol. 2022 Jun 3;12:870328. doi: 10.3389/fonc.2022.870328 (PMC9204015; doi:10.3389/fonc.2022.870328)
Supplement: Supplementary file 13 [file Table_2.xlsx]

## Sheet: Sheet1
Gene	Forward-primer	Reverse-primer
C1QTNF6 Forwardd	5'-CAGAGAGGCAGGTCCTCGT-3'	5'-AGCTCCAGCCCCTGGTT-3'
TCN1	5'-GTGTGATGGAGAAAGCCCAGA-3'	5'-ACGTAACTACCAGCTCCTTGG-3'
F2	5'-CCTTTGTCATGAAGAGCCCCT-3'	5'-TTCACGGGATTGGTTCCAGG-3'
FETUB	5'-TCAGTATACTCACCCCCAGGC-3'	5'-AGGAGCAGACCCATTAGTTGTG-3'
CCL20	5'-TTGTGCGTCTCCTCAGTAAAA-3'	5'-TTGGACAAGTCCAGTGAGGC-3'
IGFBP1	5'-ATGATGGCTCGAAGGCTCTC-3'	5'-TCCATGGATGTCTCACACTGTC-3'
ANGPTL4	5'-CCTCTCCGTACCCTTCTCCA-3'	5'-AAACCACCAGCCTCCAGAGA-3'
IFNE	5'-CCTGGGCCATTGTCCAAGTA-3'	5'-CCACCTACCTCGGGCTTCTA-3'
CLEC3B	5'-CTCAGCCAAGCACTGAGATGT-3'	5'-CGTGGAAGGTCTTCGTCTGG-3'
