# Supplementary material for: A Novel Secreted Protein-Related Gene Signature Predicts Overall Survival and Is Associated With Tumor Immunity in Patients With Lung Adenocarcinoma
Source: Front Oncol. 2022 Jun 3;12:870328. doi: 10.3389/fonc.2022.870328 (PMC9204015; doi:10.3389/fonc.2022.870328)
Supplement: Supplementary file 14 [file Table_3.xlsx]

## Sheet: GSE72094
Supplementary Table S3. Clinical and pathological characteristics of high and low risk patients in GSE72094 data set
Parameter	high	low	P-value
	(N=199)	(N=199)
Age(years)
Mean (SD)	68.7 (10.0)	70.1 (8.80)	0.14
Median [Min, Max]	70.0 [38.0, 88.0]	71.0 [47.0, 89.0]
Gender
Female	100 (50.3%)	122 (61.3%)	0.0341
Male	99 (49.7%)	77 (38.7%)
Stage
StageⅠ	117 (58.8%)	137 (68.8%)	0.0183
StageⅡ	43 (21.6%)	24 (12.1%)
StageⅢ	33 (16.6%)	24 (12.1%)
StageⅣ	5 (2.5%)	10 (5.0%)
KRAS mutation
WT	116 (58.3%)	143 (71.9%)	0.00626
MUT	83 (41.7%)	56 (28.1%)
TP53 mutation
WT	140 (70.4%)	161 (80.9%)	0.0195
MUT	59 (29.6%)	38 (19.1%)
EGFR mutation
WT	186 (93.5%)	171 (85.9%)	0.021
MUT	13 (6.5%)	28 (14.1%)

## Sheet:  GSE31210
Supplementary Table S3.Clinical and pathological characteristics of high and low risk patients in GSE31210 data set
Parameter	high	low	P-value
	(N=113)	(N=113)
Age
Mean (SD)	59.3 (7.65)	59.9 (7.17)	0.536
Median [Min, Max]	61.0 [30.0, 76.0]	61.0 [35.0, 75.0]
smokingstatus
yes	49 (43.4%)	66 (58.4%)	0.0333
never	64 (56.6%)	47 (41.6%)
Gender
male	61 (54.0%)	44 (38.9%)	0.0328
female	52 (46.0%)	69 (61.1%)
Stage
stageIA	40 (35.4%)	74 (65.5%)	<0.001
stageIB	31 (27.4%)	23 (20.4%)
stageII	42 (37.2%)	16 (14.2%)
KRASmutation
WT	100 (88.5%)	106 (93.8%)	0.242
MUT	13 (11.5%)	7 (6.2%)
EGFRmutation
WT	58 (51.3%)	41 (36.3%)	0.0319
MUT	55 (48.7%)	72 (63.7%)
