# Supplementary material for: A Novel Secreted Protein-Related Gene Signature Predicts Overall Survival and Is Associated With Tumor Immunity in Patients With Lung Adenocarcinoma
Source: Front Oncol. 2022 Jun 3;12:870328. doi: 10.3389/fonc.2022.870328 (PMC9204015; doi:10.3389/fonc.2022.870328)
Supplement: Supplementary file 15 [file Table_4.xlsx]

## Sheet: Sheet1
Supplementary Table S4. The SPRrisk adjusted by other clinicopathological characteristics
Adjusted variable	HR (95% CI) of SPRrisk	P-value
TCGA
Stage	4.178(2.689-6.492)	<0.001
T-stage	4.297(2.786-6.627)	<0.001
N-stage	4.331(2.824-6.642)	<0.001
Gender	4.224(2.727-6.541)	<0.001
TP53 mutation	4.297(.810-6.574)	<0.001
GSE72094
Stage	4.584(2.165-8.645)	<0.001
Gender	4.506(2.113-8.792)	<0.001
TP53 mutation	4.458(2.097-8.596)	<0.001
GSE31210
Stage	1.468(1.453-2.039)	<0.05
