# Supplementary material for: A Novel Secreted Protein-Related Gene Signature Predicts Overall Survival and Is Associated With Tumor Immunity in Patients With Lung Adenocarcinoma
Source: Front Oncol. 2022 Jun 3;12:870328. doi: 10.3389/fonc.2022.870328 (PMC9204015; doi:10.3389/fonc.2022.870328)
Supplement: Supplementary file 16 [file Table_5.xlsx]

## Sheet: The baseline characteristics of
Supplementary Table S5. The baseline characteristics of 20 patients with LUAD
Parameter	Overall
	(N=20)
Gender
Female	11(55%)
Male	9(45%)
smoking_status
Ever-smoker	8(40%)
Never-smoker	12(60%)
Age(years)
Mean(SD)	58.9(6.86)
Median[Min,Max]	58[49.0,73.0]
vital_status
Alive	17(85%)
Dead	3(15%)
ANGPTL4
Mean(SD)	1030(334)
Median[Min,Max]	963[582,1880]
IGFBP1
Mean(SD)	1240(545)
Median[Min,Max]	1120[441,2140]
CCL20
Mean(SD)	213(130)
Median[Min,Max]	191[56.7,415]
TCN1
Mean(SD)	222(96.6)
Median[Min,Max]	195[48.2,393]
Clinical_Stage
StageI	13(65%)
StageII	7(35%)

## Sheet: Relevant follow-up information 
Patients ID	Gender	Age(years)	Clinical Stage	smoking status	diagnosis	vital_status	follow-up(days)
patient01	male	58	IA	Never-smoker	lung adenocarcinoma	Alive	665
patient02	male	55	IA	Ever-smoker	lung adenocarcinoma	Alive	348
patient03	male	49	IA	Ever-smoker	lung adenocarcinoma	Alive	564
patient04	female	65	II	Never-smoker	lung adenocarcinoma	Dead	387
patient05	male	52	IA	Ever-smoker	lung adenocarcinoma	Alive	498
patient06	female	50	II	Never-smoker	lung adenocarcinoma	Alive	125
patient07	female	49	II	Never-smoker	lung adenocarcinoma	Alive	341
patient08	female	61	II	Never-smoker	lung adenocarcinoma	Alive	325
patient09	female	71	IA	Never-smoker	lung adenocarcinoma	Alive	485
patient10	male	65	IB	Ever-smoker	lung adenocarcinoma	Dead	568
patient11	female	55	IB	Ever-smoker	lung adenocarcinoma	Alive	552
patient12	female	53	II	Never-smoker	lung adenocarcinoma	Alive	271
patient13	female	59	IA	Never-smoker	lung adenocarcinoma	Alive	265
patient14	female	73	IA	Never-smoker	lung adenocarcinoma	Alive	375
patient15	male	59	IB	Ever-smoker	lung adenocarcinoma	Alive	298
patient16	male	54	IA	Ever-smoker	lung adenocarcinoma	Alive	476
patient17	female	58	II	Never-smoker	lung adenocarcinoma	Alive	347
patient18	female	58	II	Never-smoker	lung adenocarcinoma	Dead	169
patient19	female	52	II	Never-smoker	lung adenocarcinoma	Dead	324
patient20	female	61	II	Never-smoker	lung adenocarcinoma	Alive	423
patient21	male	56		Never-smoker	Normal
patient22	male	67		Never-smoker	Normal
patient23	female	68		Never-smoker	Normal
patient24	female	65		Ever-smoker	Normal
patient25	female	55		Ever-smoker	Normal
patient26	female	62		Never-smoker	Normal
patient27	male	64		Never-smoker	Normal
patient28	male	72		Never-smoker	Normal
patient29	male	57		Never-smoker	Normal
patient30	male	59		Never-smoker	Normal
